# Supplementary material for: Transcriptional profiling of bud dormancy induction and release in oak by next-generation sequencing
Source: BMC Genomics. 2013 Apr 10;14:236. doi: 10.1186/1471-2164-14-236 (PMC3639946; doi:10.1186/1471-2164-14-236)
Supplement: Additional file 3: Table S1 — Candidate genes displaying differential expression between the endo- and ecodormancy phases. Description of data: Differentially expressed genes were detected by three programs (R statistics, edgeR and DESeq). Their annotations with SWISS-PROT and TAIR9 databases and gene ontology were based on the top hit in BLASTX homology searches. 1: Differentially expressed genes (upregulation during ecodormancy) at a false discovery rate of 20%.; -1: differentially expressed genes (upregulation during endodormancy) at a false discovery rate of 20%.; NA: No annotations available. Table S2. EAPG results for ecodormancy up-regulated genes. Table S3. FNSE results for ecodormancy up-regulated genes. Table S4. EAPG results for endodormancy up-regulated genes. [file 1471-2164-14-236-S3.xls]

## Sheet: TableS1
Table S1
Candidate genes which show differential expression between endo- and ecodormancy phases detected by three programs (R statistics, edgeR and DESeq) and their annotation with SWISS-PROT and TAIR9 databases and gene ontology
#1: differentially expressed genes (up-regulation in ecodormancy) at false discovery rate 20 %.; -1:differentially expressed genes (up-regulation in endodormancy) at false discovery rate 20% $1:qPCR experiments were performed for validation of bioinformatic analysis
&-:No annotations
Contig (gene)	edgeR#	DESeq#	R statistics	qPCR validation	SWISS-PROT&	TAIR9 accession&	TAIR9 description&	GO&	GO slim plant&
F0SUT5C01A002S.l.qr.1	-1	-1	6.19907	No	-	AT1G60950.1	| Symbols: FED A, ATFD2 | FED A; 2 iron, 2 sulfur cluster binding / electron carrier/ iron-sulfur cluster binding | chr1:22444565-22445011 FORWARD	-	-
F0SUT5C01A00SE.l.qr.1	-1	-1	30.5364	No	-	-	-	-	-
F0SUT5C01A09GR.l.qr.1	-1	-1	22.5951	No	-	-	-	-	-
F0SUT5C01A0BA8.l.qr.1	-1	-1	9.38343	No	-	-	-	-	-
F0SUT5C01A0HR3.l.qr.1	-1	-1	13.8974	No	CCS1_DEBHA	AT1G66240.1	| Symbols: ATX1, ATATX1 | ATX1 (ARABIDOPSIS HOMOLOG OF ANTI-OXIDANT 1); metal ion binding | chr1:24686445-24687327 REVERSE	GO:0006801,GO:0030001,GO:0055114,GO:0005737,GO:0005507	GO:0008152,GO:0009987,GO:0006810,GO:0005737,GO:0005488
F0SUT5C01A0Q9B.l.qr.1	1	1	21.5462	No	RCI2B_ARATH	AT3G05890.1	| Symbols: RCI2B | RCI2B (RARE-COLD-INDUCIBLE 2B) | chr3:1758179-1758452 REVERSE	GO:0009409,GO:0016021	GO:0006950,GO:0009628,GO:0016020
F0SUT5C01A0T6I.l.qr.1	-1	-1	17.6347	No	-	-	-	-	-
F0SUT5C01A0X4M.l.qr.1	-1	-1	12.4133	No	-	AT5G48485.1	| Symbols: DIR1 | DIR1 (DEFECTIVE IN INDUCED RESISTANCE 1); lipid binding / lipid transporter | chr5:19646317-19646625 REVERSE	-	-
F0SUT5C01A138Y.l.qr.1	1	1	22.4568	No	-	AT1G78380.1	| Symbols: ATGSTU19, GST8 | ATGSTU19 (GLUTATHIONE S-TRANSFERASE TAU 19); glutathione binding / glutathione transferase | chr1:29486659-29487819 REVERSE	-	-
F0SUT5C01A171H.l.qr.1	1	1	14.5422	No	-	-	-	-	-
F0SUT5C01A1O51.l.qr.1	-1	-1	28.9839	No	-	-	-	-	-
F0SUT5C01A1RE6.l.qr.1	1	1	60.8047	No	-	AT1G28330.1	| Symbols: DRM1, DYL1 | DYL1 (DORMANCY-ASSOCIATED PROTEIN-LIKE 1) | chr1:9934252-9935216 REVERSE	-	-
F0SUT5C01A1XCO.l.qr.1	-1	-1	9.55628	No	GDL79_ARATH	AT5G33370.1	| Symbols: | GDSL-motif lipase/hydrolase family protein | chr5:12602773-12604670 REVERSE	GO:0016042,GO:0005576,GO:0016788	GO:0009056,GO:0006629,GO:0005576,GO:0016787
F0SUT5C01A21JS.l.qr.1	-1	-1	10.9764	No	-	AT5G22430.1	| Symbols: | unknown protein | chr5:7433913-7434646 FORWARD	-	-
F0SUT5C01A227L.l.qr.1	-1	-1	8.40118	No	PMA1_ORYSJ	AT1G26355.1	| Symbols: SP1L1 | SP1L1 (SPIRAL1-LIKE1) | chr1:9117950-9118611 REVERSE	GO:0006754,GO:0015992,GO:0005886,GO:0016021,GO:0000287,GO:0005524,GO:0008553	GO:0009058,GO:0006139,GO:0006810,GO:0005886,GO:0016020,GO:0005488,GO:0000166,GO:0016787,GO:0005215
F0SUT5C01A2FMD.l.qr.1	-1	-1	7.85295	No	-	AT4G14960.2	| Symbols: TUA6 | TUA6; structural constituent of cytoskeleton | chr4:8548769-8550319 REVERSE	-	-
F0SUT5C01A2RQJ.l.qr.1	-1	-1	29.2823	No	-	-	-	-	-
F0SUT5C01A2UAI.l.qr.1	-	1	5.15162	No	GRP1_SINAL	AT2G21660.1	| Symbols: ATGRP7, CCR2, GR-RBP7, GRP7 | CCR2 (COLD, CIRCADIAN RHYTHM, AND RNA BINDING 2); RNA binding / double-stranded DNA binding / single-stranded DNA binding | chr2:9265477-9266316 REVERSE	GO:0005634,GO:0003723	GO:0005634,GO:0003723
F0SUT5C01A2W1T.l.qr.1	-	-1	7.10302	No	TLPH_ARATH	AT1G18250.2	| Symbols: ATLP-1 | ATLP-1 | chr1:6277024-6278005 REVERSE	-	-
F0SUT5C01A3GY8.l.qr.1	-1	-1	17.8278	No	-	AT1G66240.1	| Symbols: ATX1, ATATX1 | ATX1 (ARABIDOPSIS HOMOLOG OF ANTI-OXIDANT 1); metal ion binding | chr1:24686445-24687327 REVERSE	-	-
F0SUT5C01A3JDS.l.qr.1	1	1	14.7851	No	PIP21_MAIZE	AT2G37170.1	| Symbols: PIP2B, PIP2;2 | PIP2B (PLASMA MEMBRANE INTRINSIC PROTEIN 2); water channel | chr2:15613624-15614791 REVERSE	GO:0055085,GO:0005886,GO:0016021,GO:0005215	GO:0006810,GO:0009987,GO:0005886,GO:0016020,GO:0005215
F0SUT5C01A3LGH.l.qr.1	1	1	8.26578	No	-	AT1G76180,1	ERD14 (dehydrin protein )	-	-
F0SUT5C01A3V61.l.qr.1	1	1	34.893	No	-	AT2G31940.1	| Symbols: | unknown protein | chr2:13580600-13580962 FORWARD	-	-
F0SUT5C01A3WMP.l.qr.1	-1	-1	7.85295	No	-	AT5G48810.1	| Symbols: ATB5-B, B5 #3, ATCB5-D, CB5-D | CB5-D (CYTOCHROME B5 ISOFORM D); heme binding | chr5:19789249-19790180 REVERSE	-	-
F0SUT5C01A4NDP.l.qr.1	-1	-1	11.9077	No	-	AT5G22580.1	| Symbols: | FUNCTIONS IN: molecular_function unknown; INVOLVED IN: biological_process unknown; LOCATED IN: chloroplast; EXPRESSED IN: 22 plant structures; EXPRESSED DURING: 13 growth stages; CONTAINS InterPro DOMAIN/s: Stress responsive alpha-beta barrel (InterPro:IPR013097), Dimeric alpha-beta barrel (InterPro:IPR011008); BEST Arabidopsis thaliana protein match is: HS1 (HEAT STABLE PROTEIN 1) (…	-	-
F0SUT5C01A4XI5.l.qr.1	-1	-1	15.9636	No	LEC_PARPC	AT1G19715.2	| Symbols: | jacalin lectin family protein | chr1:6816934-6819244 REVERSE	-	-
F0SUT5C01A4XV5.l.qr.1	1	1	27.3501	No	-	AT2G46140.1	| Symbols: | late embryogenesis abundant protein, putative / LEA protein, putative | chr2:18959163-18960362 FORWARD	-	-
F0SUT5C01A6HGQ.l.qr.1	-1	-1	6.73376	No	MLP34_ARATH	AT1G24020.1	| Symbols: MLP423 | MLP423 (MLP-LIKE PROTEIN 423) | chr1:8500653-8501458 REVERSE	GO:0006952,GO:0009607	GO:0006950,GO:0009607
F0SUT5C01A6ICJ.l.qr.1	-1	-1	20.9688	No	ML423_ARATH	AT1G24020.1	| Symbols: MLP423 | MLP423 (MLP-LIKE PROTEIN 423) | chr1:8500653-8501458 REVERSE	GO:0006952,GO:0009607,GO:0016020	GO:0006950,GO:0009607,GO:0016020
F0SUT5C01A7647.l.qr.1	1	1	10.8101	No	-	-	-	-	-
F0SUT5C01A7E06.l.qr.1	1	1	21.0697	No	-	AT2G18420.1	| Symbols: | Encodes a Gibberellin-regulated GASA/GAST/Snakin family protein | chr2:7993861-7994334 FORWARD	-	-
F0SUT5C01A7XIF.l.qr.1	1	1	21.022	No	RS3A_CICAR	AT4G34670.1	| Symbols: | 40S ribosomal protein S3A (RPS3aB) | chr4:16548724-16550222 FORWARD	GO:0006412,GO:0005840,GO:0003735	GO:0006412,GO:0005840,GO:0005198
F0SUT5C01A8KKB.l.qr.1	-1	-1	12.1408	No	-	-	-	-	-
F0SUT5C01AGIUA.l.qr.1	1	1	7.78468	No	-	-	-	-	-
F0SUT5C01AHT64.l.qr.1	-1	-1	7.85295	No	-	-	-	-	-
F0SUT5C01AJ8C9.l.qr.1	-1	-1	8.40118	No	-	AT5G63530.2	| Symbols: ATFP3, FP3 | ATFP3; metal ion binding / transition metal ion binding | chr5:25433423-25435614 FORWARD	-	-
F0SUT5C01AJH81.l.qr.1	-	1	6.09915	No	-	-	-	-	-
F0SUT5C01AMMQ6.l.qr.1	-	-1	7.82669	No	-	AT5G18250.1	| Symbols: | unknown protein | chr5:6033797-6035216 FORWARD	-	-
F0SUT5C01ANIW9.l.qr.1	1	1	11.3661	No	AGD14_ARATH	AT1G08680.3	| Symbols: ZIGA4 | ZIGA4 (ARF GAP-like zinc finger-containing protein ZiGA4); ARF GTPase activator/ DNA binding / zinc ion binding | chr1:2762820-2768387 FORWARD	GO:0032312,GO:0008060,GO:0008270	GO:0007165,GO:0030234,GO:0005488
F0SUT5C01ANQTP.l.qr.1	1	1	6.45533	No	YNGI_BACSU	AT3G16910.1	| Symbols: AAE7, ACN1 | AAE7 (ACYL-ACTIVATING ENZYME 7); AMP binding / acetate-CoA ligase | chr3:5773231-5775411 REVERSE	GO:0008152,GO:0016874	GO:0008152,GO:0003824
F0SUT5C01ANUFZ.l.qr.1	-1	-1	8.16301	No	-	AT5G23940.1	| Symbols: EMB3009 | EMB3009 (embryo defective 3009); transferase/ transferase, transferring acyl groups other than amino-acyl groups | chr5:8076616-8079677 REVERSE	-	-
F0SUT5C01ANVRP.l.qr.1	-1	-1	6.73376	No	-	AT2G42840.1	| Symbols: PDF1 | PDF1 (PROTODERMAL FACTOR 1) | chr2:17826327-17827426 REVERSE	-	-
F0SUT5C01AO4WA.l.qr.1	-	1	9.8071	No	-	AT2G28900.1	| Symbols: OEP16, ATOEP16-L, ATOEP16-1 | ATOEP16-1 (OUTER PLASTID ENVELOPE PROTEIN 16-1); P-P-bond-hydrolysis-driven protein transmembrane transporter/ protein transporter | chr2:12414423-12415459 REVERSE	-	-
F0SUT5C01ARKJ3.l.qr.1	-1	-1	9.15553	No	-	-	-	-	-
F0SUT5C01ARKYC.l.qr.1	-	-1	10.6145	No	-	-	-	-	-
F0SUT5C01AX8BJ.l.qr.1	-1	-1	10.2794	No	-	-	-	-	-
F0SUT5C01B30UJ.l.qr.1	-1	-1	16.68	No	PAO_ARATH	AT4G25650.2	| Symbols: ACD1-LIKE | ACD1-LIKE (ACD1-LIKE); 2 iron, 2 sulfur cluster binding / electron carrier/ oxidoreductase | chr4:13081021-13083153 REVERSE	-	-
F0SUT5C01B8CY1.l.qr.1	-1	-1	10.836	No	-	AT4G21960.1	| Symbols: PRXR1 | PRXR1; electron carrier/ heme binding / peroxidase | chr4:11646613-11648312 REVERSE	-	-
F0SUT5C01BG56Q.l.qr.1	-	1	6.29927	No	AMYB_MEDSA	AT4G17090.1	| Symbols: CT-BMY, BAM3, BMY8 | CT-BMY (CHLOROPLAST BETA-AMYLASE); beta-amylase | chr4:9605266-9607250 REVERSE	GO:0000272,GO:0016161,GO:0043169	GO:0005975,GO:0009056,GO:0016787,GO:0005488
F0SUT5C01BJPIK.l.qr.1	-	-1	7.10302	No	-	-	-	-	-
F0SUT5C01BK3KI.l.qr.1	-1	-1	17.9648	No	-	-	-	-	-
F0SUT5C01BV7ZU.l.qr.1	1	1	39.3151	No	CS120_WHEAT	AT3G50970.1	| Symbols: LTI30, XERO2 | LTI30 (LOW TEMPERATURE-INDUCED 30) | chr3:18940825-18941406 FORWARD	GO:0006950,GO:0009415	GO:0006950,GO:0009628
F0SUT5C01C0LN5.l.qr.1	-	-1	8.88787	No	ART2_YEAST	-	-	-	-
F0SUT5C01CINDN.l.qr.1	1	1	13.748	No	XERO2_ARATH	AT3G50970.1	| Symbols: LTI30, XERO2 | LTI30 (LOW TEMPERATURE-INDUCED 30) | chr3:18940825-18941406 FORWARD	GO:0009414,GO:0009631,GO:0009737,GO:0016020	GO:0006950,GO:0009628,GO:0009719,GO:0016020
F0SUT5C01CTFSS.l.qr.1	-1	-1	8.93319	No	-	-	-	-	-
F0SUT5C01D1PEH.l.qr.1	1	1	11.4663	No	-	AT2G33830.2	| Symbols: | dormancy/auxin associated family protein | chr2:14309768-14310286 REVERSE	-	-
F0SUT5C01DJJI5.l.qr.1	-1	-1	8.58079	No	-	-	-	-	-
F0SUT5C01DVDG5.l.qr.1	-	1	4.39892	No	-	-	-	-	-
F0SUT5C01DWZC4.l.qr.1	1	1	14.1762	No	-	AT1G52560.1	| Symbols: | 26.5 kDa class I small heat shock protein-like (HSP26.5-P) | chr1:19574783-19575766 REVERSE	-	-
F0SUT5C01DZR0E.l.qr.1	-1	-1	7.34403	No	FACR2_ARATH	AT3G11980.1	| Symbols: MS2, FAR2 | MS2 (MALE STERILITY 2); fatty acyl-CoA reductase (alcohol-forming)/ oxidoreductase, acting on the CH-CH group of donors, NAD or NADP as acceptor | chr3:3814484-3816927 FORWARD	GO:0008610,GO:0055114,GO:0005488,GO:0080019	GO:0009058,GO:0006629,GO:0008152,GO:0005488,GO:0003824
F0SUT5C02F1UBN.l.qr.1	1	1	19.4397	No	-	-	-	-	-
F0SUT5C02F3IKX.l.qr.1	-	-1	10.6145	No	-	-	-	-	-
F0SUT5C02F9GXR.l.qr.1	1	1	14.2165	No	-	AT1G04560.1	| Symbols: | AWPM-19-like membrane family protein | chr1:1245070-1245888 FORWARD	-	-
F0SUT5C02FG4W7.l.qr.1	1	1	12.1797	No	-	AT5G07330.1	| Symbols: | unknown protein | chr5:2316064-2316641 FORWARD	-	-
F0SUT5C02FZ2TV.l.qr.1	1	1	28.3121	No	XERO2_ARATH	AT3G50970.1	| Symbols: LTI30, XERO2 | LTI30 (LOW TEMPERATURE-INDUCED 30) | chr3:18940825-18941406 FORWARD	GO:0009414,GO:0009631,GO:0009737,GO:0016020	GO:0006950,GO:0009628,GO:0009719,GO:0016020
F0SUT5C02G1YD2.l.qr.1	1	1	22.1359	No	XERO2_ARATH	AT3G50970.1	| Symbols: LTI30, XERO2 | LTI30 (LOW TEMPERATURE-INDUCED 30) | chr3:18940825-18941406 FORWARD	GO:0009414,GO:0009631,GO:0009737,GO:0016020	GO:0006950,GO:0009628,GO:0009719,GO:0016020
F0SUT5C02G9QAI.l.qr.1	1	1	48.5642	No	CS120_WHEAT	AT3G50970.1	| Symbols: LTI30, XERO2 | LTI30 (LOW TEMPERATURE-INDUCED 30) | chr3:18940825-18941406 FORWARD	GO:0006950,GO:0009415	GO:0006950,GO:0009628
F0SUT5C02GK889.l.qr.1	1	1	23.0891	No	XERO2_ARATH	AT3G50970.1	| Symbols: LTI30, XERO2 | LTI30 (LOW TEMPERATURE-INDUCED 30) | chr3:18940825-18941406 FORWARD	GO:0009414,GO:0009631,GO:0009737,GO:0016020	GO:0006950,GO:0009628,GO:0009719,GO:0016020
F0SUT5C02H782Q.l.qr.1	-	-1	12.1309	No	-	-	-	-	-
F0SUT5C02HCA6E.l.qr.1	-	-1	8.01127	No	-	-	-	-	-
F0SUT5C02HOQVP.l.qr.1	1	1	7.06728	No	-	AT5G62180.1	| Symbols: AtCXE20 | AtCXE20 (Arabidopsis thaliana carboxyesterase 20); carboxylesterase | chr5:24978866-24979849 REVERSE	-	-
F0SUT5C02HYE32.l.qr.1	-1	-1	24.2457	No	-	-	-	-	-
F0SUT5C02JL11S.l.qr.1	-	-1	8.08191	No	-	-	-	-	-
F0SUT5C02JT5RH.l.qr.1	-1	-1	10.846	No	K1310_DANRE	AT5G41850.1	| Symbols: | unknown protein | chr5:16756698-16757791 REVERSE	-	-
FFYUTAE01A1K89.l.qr.1	-1	-1	21.2291	No	LECA_CASCR	AT1G19715.2	| Symbols: | jacalin lectin family protein | chr1:6816934-6819244 REVERSE	-	-
FFYUTAE01A1NA0.l.qr.1	-1	-1	10.836	No	-	-	-	-	-
FFYUTAE01A54N2.l.qr.1	-	-1	10.6145	No	-	-	-	-	-
FFYUTAE01A7AAX.l.qr.1	1	1	18.5359	No	-	-	-	-	-
FFYUTAE01B2UIM.l.qr.1	-1	-1	11.737	No	-	-	-	-	-
FFYUTAE01B4QNY.l.qr.1	-	-1	10.6145	No	-	-	-	-	-
FFYUTAE01BAVOD.l.qr.1	-1	-1	9.55628	No	-	-	-	-	-
F0SUT5C01ATL6C.l.qr.1	1	1	20.839	No	XERO2_ARATH	AT3G50970.1	| Symbols: LTI30, XERO2 | LTI30 (LOW TEMPERATURE-INDUCED 30) | chr3:18940825-18941406 FORWARD	GO:0009414,GO:0009631,GO:0009737,GO:0016020	GO:0006950,GO:0009628,GO:0009719,GO:0016020
F0SUT5C01B8JM9.l.qr.1	-	1	7.6854	No	-	AT3G26740.1	| Symbols: CCL | CCL (CCR-LIKE) | chr3:9827868-9828461 FORWARD	-	-
F0SUT5C01B997E.l.qr.1	-	1	5.84393	No	-	AT2G46240.1	| Symbols: BAG6, ATBAG6 | BAG6 (BCL-2-ASSOCIATED ATHANOGENE 6); calmodulin binding / protein binding | chr2:18986586-18989827 FORWARD	-	-
F0SUT5C01DAKN9.l.qr.1	1	1	6.80169	No	-	AT3G11930.1	| Symbols: | universal stress protein (USP) family protein | chr3:3776371-3777393 FORWARD	-	-
F0SUT5C01DQ2SZ.l.qr.1	1	1	14.1846	No	ARF1_ORYSJ	AT1G10630.1	| Symbols: ATARFA1F | ATARFA1F (ARABIDOPSIS THALIANA ADP-RIBOSYLATION FACTOR A1F); GTP binding / copper ion binding / phospholipase activator/ protein binding | chr1:3513189-3514230 REVERSE	GO:0007264,GO:0015031,GO:0016192,GO:0005794,GO:0005525	GO:0007165,GO:0006810,GO:0009987,GO:0005794,GO:0000166
F0SUT5C01EUGJ8.l.qr.1	1	1	6.14379	No	RL23A_TOBAC	AT2G39460.2	| Symbols: ATRPL23A, RPL23A, RPL23AA | RPL23AA (RIBOSOMAL PROTEIN L23AA); RNA binding / nucleotide binding / structural constituent of ribosome | chr2:16475049-16475904 FORWARD	GO:0006412,GO:0005840,GO:0000166,GO:0003735,GO:0019843	GO:0006412,GO:0005840,GO:0000166,GO:0005198,GO:0003723
F0SUT5C02F08MR.l.qr.1	1	1	6.21326	No	MU136_SCHPO	AT1G60470.1	| Symbols: AtGolS4 | AtGolS4 (Arabidopsis thaliana galactinol synthase 4); transferase, transferring glycosyl groups / transferase, transferring hexosyl groups | chr1:22279181-22280454 REVERSE	GO:0007126,GO:0005783,GO:0005794	GO:0007049,GO:0005783,GO:0005794
F0SUT5C02F1WO5.l.qr.1	1	1	6.80169	No	DRE1A_ARATH	AT4G25480.1	| Symbols: DREB1A, CBF3, ATCBF3 | DREB1A (DEHYDRATION RESPONSE ELEMENT B1A); DNA binding / transcription activator/ transcription factor | chr4:13018353-13019003 REVERSE	GO:0006350,GO:0006355,GO:0009414,GO:0009631,GO:0005634,GO:0003700	GO:0006350,GO:0006950,GO:0009628,GO:0005634,GO:0003700
F0SUT5C02F48D8.l.qr.1	1	1	6.59279	No	-	AT3G10020.2	| Symbols: | unknown protein | chr3:3091131-3091674 REVERSE	-	-
F0SUT5C02F5VDG.l.qr.1	1	1	16.0004	No	-	AT1G60470.1	| Symbols: AtGolS4 | AtGolS4 (Arabidopsis thaliana galactinol synthase 4); transferase, transferring glycosyl groups / transferase, transferring hexosyl groups | chr1:22279181-22280454 REVERSE	-	-
F0SUT5C02FPG3E.l.qr.1	1	1	21.1018	No	CS120_WHEAT	AT3G50970.1	| Symbols: LTI30, XERO2 | LTI30 (LOW TEMPERATURE-INDUCED 30) | chr3:18940825-18941406 FORWARD	GO:0006950,GO:0009415	GO:0006950,GO:0009628
F0SUT5C02FQ64Q.l.qr.1	1	1	6.80169	No	-	AT3G10020.2	| Symbols: | unknown protein | chr3:3091131-3091674 REVERSE	-	-
F0SUT5C02G03JK.l.qr.1	1	1	13.1289	No	HS26M_ARATH	AT1G52560.1	| Symbols: | 26.5 kDa class I small heat shock protein-like (HSP26.5-P) | chr1:19574783-19575766 REVERSE	GO:0009408,GO:0009644,GO:0042542	GO:0006950,GO:0009628
F0SUT5C02HG025.l.qr.1	-	1	8.79039	No	SNAK2_SOLTU	AT2G18420.1	| Symbols: | Encodes a Gibberellin-regulated GASA/GAST/Snakin family protein | chr2:7993861-7994334 FORWARD	GO:0006952,GO:0005576,GO:0005618	GO:0006950,GO:0005576,GO:0005618
F0SUT5C02J48IE.l.qr.1	1	1	10.3558	No	-	AT1G60470.1	| Symbols: AtGolS4 | AtGolS4 (Arabidopsis thaliana galactinol synthase 4); transferase, transferring glycosyl groups / transferase, transferring hexosyl groups | chr1:22279181-22280454 REVERSE	-	-
FFYUTAE01A36DS.l.qr.1	1	1	15.5128	No	-	-	-	-	-
FFYUTAE02FD9OV.l.qr.1	-1	-1	16.6909	No	-	-	-	-	-
F0SUT5C01A04LE.l.qr.1	-1	-	25.6646	No	NLTP3_LENCU	AT2G05630.1	| Symbols: ATG8D | autophagy 8d (APG8d) | chr2:2083211-2084775 REVERSE	GO:0006869,GO:0008289	GO:0006810,GO:0008289
F0SUT5C01A4UF8.l.qr.1	-1	-	19.7777	No	-	AT1G66240.1	| Symbols: ATX1, ATATX1 | ATX1 (ARABIDOPSIS HOMOLOG OF ANTI-OXIDANT 1); metal ion binding | chr1:24686445-24687327 REVERSE	-	-
F0SUT5C01A0E1C.l.qr.1	-1	-	13.0429	No	CB23_SOYBN	AT2G34430.1	| Symbols: LHB1B1, LHCB1.4 | LHB1B1; chlorophyll binding | chr2:14524818-14525618 FORWARD	GO:0009765,GO:0018298,GO:0009507,GO:0009522,GO:0009523,GO:0016021,GO:0000287,GO:0016168	GO:0006091,GO:0015979,GO:0006464,GO:0009536,GO:0016020,GO:0009579,GO:0005488
F0SUT5C01A7BHR.l.qr.1	-1	-	10.9397	No	-	AT2G38290.1	| Symbols: ATAMT2, AMT2;1 | ATAMT2 (AMMONIUM TRANSPORTER 2); ammonium transmembrane transporter/ high affinity secondary active ammonium transmembrane transporter | chr2:16039672-16042291 REVERSE	-	-
F0SUT5C01AZ8XG.l.qr.1	1	-	13.5716	No	RCI2B_ARATH	AT3G05890.1	| Symbols: RCI2B | RCI2B (RARE-COLD-INDUCIBLE 2B) | chr3:1758179-1758452 REVERSE	GO:0009409,GO:0016021	GO:0006950,GO:0009628,GO:0016020
F0SUT5C01A0CV2.l.qr.1	-1	-	5.71217	No	-	AT1G31812.1	| Symbols: ACBP6, ACBP | ACBP6 (acyl-CoA-binding protein 6); acyl-CoA binding / phosphatidylcholine binding | chr1:11411132-11412099 REVERSE	-	-
F0SUT5C01AJ13Q.l.qr.1	-1	-	8.11507	No	-	AT3G51240.1	| Symbols: F3H, TT6, F3'H | F3H (FLAVANONE 3-HYDROXYLASE); naringenin 3-dioxygenase | chr3:19025409-19026658 FORWARD	-	-
F0SUT5C01A04SX.l.qr.1	-1	-	5.42019	No	PLAS_MERPE	AT3G09390.1	| Symbols: MT2A, ATMT-K, ATMT-1 | MT2A (METALLOTHIONEIN 2A); copper ion binding | chr3:2889737-2890188 REVERSE	GO:0006810,GO:0022900,GO:0009507,GO:0009579,GO:0016020,GO:0005507,GO:0009055	GO:0006810,GO:0006091,GO:0009536,GO:0009579,GO:0016020,GO:0005488,GO:0003674
F0SUT5C01A4TMU.l.qr.1	-1	-	7.57323	No	-	-	-	-	-
F0SUT5C02G169B.l.qr.1	-1	-	5.85037	No	-	-	-	-	-
F0SUT5C01A1S28.l.qr.1	-1	-	5.46094	No	-	AT5G13930.1	| Symbols: CHS, TT4, ATCHS | TT4 (TRANSPARENT TESTA 4); naringenin-chalcone synthase | chr5:4488762-4490035 FORWARD	-	-
F0SUT5C01A1HN6.l.qr.1	-1	-	10.0804	No	-	ATCG00040.1	| Symbols: MATK | Encodes a maturase located in the trnK intron in the chloroplast genome. | chrC:2056-3636 REVERSE	-	-
F0SUT5C01A4D5Y.l.qr.1	-1	-	5.10792	No	-	AT3G09390.1	| Symbols: MT2A, ATMT-K, ATMT-1 | MT2A (METALLOTHIONEIN 2A); copper ion binding | chr3:2889737-2890188 REVERSE	-	-
F0SUT5C01AE80M.l.qr.1	-1	-	5.35235	No	-	AT1G66240.1	| Symbols: ATX1, ATATX1 | ATX1 (ARABIDOPSIS HOMOLOG OF ANTI-OXIDANT 1); metal ion binding | chr1:24686445-24687327 REVERSE	-	-
F0SUT5C01A0CE6.l.qr.1	-1	-	5.461	No	CFI_PYRCO	AT3G55120.1	| Symbols: TT5, A11, CFI | TT5 (TRANSPARENT TESTA 5); chalcone isomerase | chr3:20430248-20431415 REVERSE	GO:0009813,GO:0045430	GO:0009058,GO:0006519,GO:0019748,GO:0003824
F0SUT5C01AP58E.l.qr.1	-1	-	4.87102	No	-	AT4G02280.1	| Symbols: SUS3, ATSUS3 | SUS3 (sucrose synthase 3); UDP-glycosyltransferase/ sucrose synthase/ transferase, transferring glycosyl groups | chr4:995166-998719 FORWARD	-	-
F0SUT5C01A7D5N.l.qr.1	-1	-	5.33735	No	PAL1_POPKI	AT3G53260.1	| Symbols: PAL2, ATPAL2 | PAL2; phenylalanine ammonia-lyase | chr3:19744256-19746619 REVERSE	GO:0006559,GO:0009058,GO:0009698,GO:0005737,GO:0016211,GO:0016841	GO:0009056,GO:0006519,GO:0009058,GO:0019748,GO:0005737,GO:0003824
F0SUT5C01A3QOH.l.qr.1	-1	-	5.22416	No	21KD_DAUCA	AT5G20740.1	| Symbols: | invertase/pectin methylesterase inhibitor family protein | chr5:7025867-7026484 REVERSE	GO:0004857,GO:0030599	GO:0030234,GO:0016787
F0SUT5C01A0137.l.qr.1	-1	-	4.88597	No	BGL17_ARATH	AT2G44480.2	| Symbols: BGLU17 | BGLU17 (BETA GLUCOSIDASE 17); catalytic/ cation binding / hydrolase, hydrolyzing O-glycosyl compounds | chr2:18360476-18363001 FORWARD	GO:0005975,GO:0004553,GO:0043169	GO:0005975,GO:0016787,GO:0005488
FFYUTAE01A8N9P.l.qr.1	1	-	12.9273	No	-	-	-	-	-
F0SUT5C02F6CGJ.l.qr.1	-1	-	6.15481	No	-	-	-	-	-
F0SUT5C01A3459.l.qr.1	1	-	8.03771	No	RS3A2_ARATH	AT4G34670.1	| Symbols: | 40S ribosomal protein S3A (RPS3aB) | chr4:16548724-16550222 FORWARD	GO:0006412,GO:0005618,GO:0005730,GO:0005886,GO:0022627,GO:0003735	GO:0006412,GO:0005618,GO:0005730,GO:0005886,GO:0005840,GO:0005829,GO:0005198
F0SUT5C01A4QDW.l.qr.1	-1	-	4.00876	No	-	AT2G34420.1	| Symbols: LHB1B2, LHCB1.5 | LHB1B2; chlorophyll binding | chr2:14522716-14523513 REVERSE	-	-
F0SUT5C02F28XA.l.qr.1	-1	-	11.9838	No	-	-	-	-	-
F0SUT5C01A050J.l.qr.1	-	-	16.8783	No	MT2_ACTDE	AT3G09390.1	| Symbols: MT2A, ATMT-K, ATMT-1 | MT2A (METALLOTHIONEIN 2A); copper ion binding | chr3:2889737-2890188 REVERSE	-	-
F0SUT5C01A0KDT.l.qr.1	-	-	15.0038	No	-	-	-	-	-
F0SUT5C01A10RN.l.qr.1	-	-	11.5145	No	-	-	-	-	-
F0SUT5C01AGOGL.l.qr.1	-	-	10.7199	No	-	-	-	-	-
F0SUT5C01B0HYD.l.qr.1	-	-	8.3308	No	-	AT1G25275.1	| Symbols: | unknown protein | chr1:8860719-8861156 FORWARD	-	-
F0SUT5C01B316R.l.qr.1	-	-	8.07602	No	TAR1_KLULA	-	-	GO:0005739	GO:0005739
F0SUT5C01BBPAF.l.qr.1	-	-	9.09818	No	-	-	-	-	-
F0SUT5C01BJ166.l.qr.1	-	-	9.91834	No	-	AT1G67360.1	| Symbols: | rubber elongation factor (REF) family protein | chr1:25237072-25237913 REVERSE	-	-
F0SUT5C02HLMVE.l.qr.1	-	-	11.0172	No	-	-	-	-	-
FFYUTAE01A4DBT.l.qr.1	-	-	8.71873	No	-	-	-	-	-
FFYUTAE01A7V0G.l.qr.1	-	-	9.09818	No	-	-	-	-	-
FFYUTAE01BK4ZP.l.qr.1	-	-	9.09818	No	-	-	-	-	-
F0SUT5C01BBMHK.l.qr.1	-	-	9.04912	No	-	AT3G13860.1	| Symbols: HSP60-3A | HSP60-3A (HEAT SHOCK PROTEIN 60-3A); ATP binding / protein binding | chr3:4561704-4565133 REVERSE	-	-
F0SUT5C01CNKZ9.l.qr.1	-	-	9.04912	No	-	-	-	-	-
FFYUTAE01A6D65.l.qr.1	-	-	10.2383	No	-	-	-	-	-
FFYUTAE01AUO48.l.qr.1	-	-	11.6346	No	-	-	-	-	-
FFYUTAE01B0LT9.l.qr.1	-	-	10.3419	No	-	-	-	-	-
FFYUTAE01BXFFY.l.qr.1	-	-	8.52624	No	-	AT3G05890.1	| Symbols: RCI2B | RCI2B (RARE-COLD-INDUCIBLE 2B) | chr3:1758179-1758452 REVERSE	-	-
F0SUT5C02IE07X.l.qr.1	-	-	11.1273	No	RL37A_ORYSJ	AT3G10950.1	| Symbols: | 60S ribosomal protein L37a (RPL37aB) | chr3:3423893-3424566 FORWARD	GO:0006412,GO:0005840,GO:0003735,GO:0008270	GO:0006412,GO:0005840,GO:0005198,GO:0005488
FFYUTAE02FLNKG.l.qr.1	-	-	9.27272	No	-	-	-	-	-
FFYUTAE02FPGLH.l.qr.1	-	-	9.27272	No	-	-	-	-	-
FFYUTAE02FPGPL.l.qr.1	-	-	11.1273	No	-	-	-	-	-
FFYUTAE02FZOK8.l.qr.1	-	-	11.1273	No	-	-	-	-	-
FFYUTAE02F28P3.l.qr.1	-	-	8.41122	No	-	AT2G21490.1	| Symbols: LEA | LEA (DEHYDRIN LEA) | chr2:9206209-9207040 REVERSE	-	-
FFYUTAE02F6JEX.l.qr.1	-	-	10.514	No	-	-	-	-	-
FFYUTAE02FIQWN.l.qr.1	-	-	9.46262	No	-	-	-	-	-
F0SUT5C01A2TOV.l.qr.1	-1	-1	15.3054	Yes	-	AT4G03210.1	| Symbols: XTH9 | XTH9 (XYLOGLUCAN ENDOTRANSGLUCOSYLASE/HYDROLASE 9); hydrolase, acting on glycosyl bonds / xyloglucan:xyloglucosyl transferase | chr4:1416019-1417197 FORWARD	-	-
F0SUT5C01A69O9.l.qr.1	1	1	26.9971	Yes	-	AT3G54820.1	| Symbols: PIP2D, PIP2;5 | PIP2;5 (PLASMA MEMBRANE INTRINSIC PROTEIN 2;5); water channel | chr3:20302117-20303738 FORWARD	-	-
F0SUT5C01A8SOZ.l.qr.1	1	1	26.7298	Yes	T30D6 (GASA)	AT2G18420.1	| Symbols: | Encodes a Gibberellin-regulated GASA/GAST/Snakin family protein | chr2:7993861-7994334 FORWARD	-	-
F0SUT5C01AFZBS.l.qr.1	-1	-1	23.2114	Yes	7SBG2_SOYBN	AT1G03220.1	| Symbols: | extracellular dermal glycoprotein, putative / EDGP, putative | chr1:787143-788444 FORWARD	GO:0006508,GO:0004190,GO:0045735	GO:0019538,GO:0009056,GO:0016787,GO:0003674
F0SUT5C01AG8DB.l.qr.1	1	1	125.145	Yes	HS181_ARATH	AT5G59720.1	| Symbols: HSP18.2 | HSP18.2 (heat shock protein 18.2) | chr5:24062632-24063117 FORWARD	GO:0009644,GO:0010286,GO:0042542,GO:0005737	GO:0009628,GO:0006950,GO:0005737
F0SUT5C01AIBZ6.l.qr.1	1	1	23.4167	Yes	LEA5_CITSI	AT4G15910.1	| Symbols: ATDI21, DI21 | ATDI21 (ARABIDOPSIS THALIANA DROUGHT-INDUCED 21) | chr4:9028657-9029269 FORWARD	-	-
F0SUT5C01AJR73.l.qr.1	1	1	66.2726	Yes	CS120_WHEAT	AT3G50970.1	| Symbols: LTI30, XERO2 | LTI30 (LOW TEMPERATURE-INDUCED 30) | chr3:18940825-18941406 FORWARD	GO:0006950,GO:0009415	GO:0006950,GO:0009628
F0SUT5C01B0LO9.l.qr.1	1	1	39.1452	Yes	XERO2_ARATH	AT3G50970.1	| Symbols: LTI30, XERO2 | LTI30 (LOW TEMPERATURE-INDUCED 30) | chr3:18940825-18941406 FORWARD	GO:0009414,GO:0009631,GO:0009737,GO:0016020	GO:0006950,GO:0009628,GO:0009719,GO:0016020
F0SUT5C01BB2R7.l.qr.1	1	1	39.2882	Yes	-	AT1G78380.1	| Symbols: ATGSTU19, GST8 | ATGSTU19 (GLUTATHIONE S-TRANSFERASE TAU 19); glutathione binding / glutathione transferase | chr1:29486659-29487819 REVERSE	-	-
F0SUT5C01C20LY.l.qr.1	1	1	72.9008	Yes	-	AT1G04560.1	| Symbols: | AWPM-19-like membrane family protein | chr1:1245070-1245888 FORWARD	-	-
F0SUT5C02FKWV5.l.qr.1	1	1	19.1542	Yes	GI1L2_ARATH ( Probable gibberellin receptor GID1L2 OS=Arabidopsis thaliana GN=GID1L2 PE=1 SV=1)	AT5G62180.1	| Symbols: AtCXE20 | AtCXE20 (Arabidopsis thaliana carboxyesterase 20); carboxylesterase | chr5:24978866-24979849 REVERSE	GO:0009740,GO:0009939,GO:0010325,GO:0048444,GO:0005634,GO:0004872,GO:0005515,GO:0016787	GO:0009719,GO:0007165,GO:0009058,GO:0005975,GO:0009908,GO:0009653,GO:0005634,GO:0004872,GO:0005515,GO:0016787
F0SUT5C01A4PWT.l.qr.1	1	1	23.1353	Yes	ELI_PEA	AT3G22840.1	| Symbols: ELIP1, ELIP | ELIP1 (EARLY LIGHT-INDUCABLE PROTEIN); chlorophyll binding | chr3:8084628-8085445 REVERSE	GO:0009507,GO:0016021	GO:0009536,GO:0016020
F0SUT5C01A118G.l.qr.1	1	-	18.4771	Yes	12KD_FRAAN	AT1G28330.1	| Symbols: DRM1, DYL1 | DYL1 (DORMANCY-ASSOCIATED PROTEIN-LIKE 1) | chr1:9934252-9935216 REVERSE	GO:0009734	GO:0009719,GO:0007165

## Sheet: TableS2
TableS2: Pathways/groups enriched with Ecodormancy up-regulated genes.
Name	Type	Total Entities	Expanded # of Entities	Overlap	Percent Overlap	Overlapping Entities	p-value	Data Source	GO Biological Process	GO Cellular Component	GO Molecular Function	GO ID	#
response to cold	Group	249	249	6	2	RCI2B,ELIP1,RPL23AA,DREB1A,LTI30,ERD14	1.0061e-08	biological_process	response to stress, response to temperature stimulus			9409	1
response to high light intensity	Group	41	41	3	7	F6D8.22,RPL23AA,HSP18.2	2.40367e-06	biological_process	response to light intensity			9644	2
response to water deprivation	Group	196	196	4	2	ATDI21,DREB1A,LTI30,PIP2B	7.08448e-06	biological_process	response to stress, response to water			9414	3
response to abscisic acid stimulus	Group	306	306	4	1	ATDI21,LTI30,ERD14,PIP2B	4.05871e-05	biological_process	response to hormone stimulus			9737	4
water channel activity	Group	37	37	2	5	PIP2B,PIP2;5	5.45596e-05	molecular_function			substrate-specific channel activity, water transmembrane transporter activity	15250	5
plasma membrane	Group	2348	2348	8	0	T3F17.21,T4L20.250,ZIGA4,ARFA1F,ERD14,GSTU19,PIP2B,PIP2;5	7.53115e-05	cellular_component		membrane		0005886, 0005904	6
response to water	Group	23	23	2	8	LTI30,ERD14	9.78199e-05	biological_process	response to abiotic stimulus, response to chemical stimulus			9415	7
cold acclimation	Group	23	23	2	8	DREB1A,LTI30	9.78199e-05	biological_process	response to cold			9631	8
response to desiccation	Group	29	29	2	6	T3F17.21,ERD14	0.000156607	biological_process	response to water deprivation			9269	9
response to stress	Group	476	476	4	0	AT3G11930,ATDI21,LTI30,ERD14	0.0002224	biological_process	response to stimulus			6950	10
response to hydrogen peroxide	Group	43	43	2	4	F6D8.22,HSP18.2	0.000346412	biological_process	response to reactive oxygen species			42542	11
embryo development ending in seed dormancy	Group	338	338	3	0	T3F17.21,EMB2016,LEA	0.00126894	biological_process	developmental process involved in reproduction, embryo development			9793	12
acetate metabolic process	Group	2	2	1	50	Os03g0305000	0.00127306	biological_process	monocarboxylic acid metabolic process			6083	13
acetate-CoA ligase activity	Group	5	5	1	20	Os03g0305000	0.00148494	molecular_function			CoA-ligase activity, acid-thiol ligase activity	3987	14
response to gibberellin stimulus	Group	95	95	2	2	T30D6.7,ERD14	0.0016784	biological_process	response to hormone stimulus			9739	15
phospholipase activator activity	Group	6	6	1	16	ARFA1F	0.00178168	molecular_function			lipase activator activity, phospholipase activity	16004	16
glutathione binding	Group	11	11	1	9	GSTU19	0.00326416	molecular_function			modified amino acid binding, peptide binding	43295	17
AMP binding	Group	11	11	1	9	Os03g0305000	0.00326416	molecular_function			adenyl ribonucleotide binding	16208	18
response to heat	Group	168	168	2	1	F6D8.22,HSP18.2	0.00512499	biological_process	response to stress, response to temperature stimulus			0006951, 0009408	19
anaerobic respiration	Group	9	9	1	11	AT3G10020	0.0057165	biological_process	cellular respiration			9061	20
response to oxidative stress	Group	595	595	3	0	AT3G10020,RPL23AA,GSTU19	0.00623679	biological_process	response to chemical stimulus, response to stress			6979	21
water transport	Group	10	10	1	10	PIP2B	0.00634973	biological_process	fluid transport			6833	22
glyoxylate cycle	Group	10	10	1	10	Os03g0305000	0.00634973	biological_process	cellular carbohydrate metabolic process, glyoxylate metabolic process			6097	23
methyl salicylate esterase activity	Group	22	22	1	4	MMI9.26	0.00651837	molecular_function			carboxylic ester hydrolase activity	80031	24
methyl jasmonate esterase activity	Group	23	23	1	4	MMI9.26	0.00681371	molecular_function			carboxylic ester hydrolase activity	80032	25
cytosolic ribosome	Group	192	192	2	1	T4L20.250,RPL23AA	0.00699691	cellular_component		cytosolic part, ribosome		0005830, 0009281, 0022626, 0030871	26
methyl indole-3-acetate esterase activity	Group	25	25	1	4	MMI9.26	0.00740416	molecular_function			carboxylic ester hydrolase activity	80030	27
response to fructose stimulus	Group	12	12	1	8	DYL1	0.00761501	biological_process	response to hexose stimulus			9750	28
cellular response to water deprivation	Group	16	16	1	6	GSTU19	0.0101409	biological_process	cellular response to chemical stimulus, cellular response to extracellular stimulus, cellular response to stress, response to water deprivation			42631	30
response to glucose stimulus	Group	22	22	1	4	DYL1	0.0139182	biological_process	response to hexose stimulus			9749	32
heat acclimation	Group	22	22	1	4	HSP18.2	0.0139182	biological_process	response to heat			10286	33
ARF GTPase activator activity	Group	50	50	1	2	ZIGA4	0.0147571	molecular_function			GTPase activator activity, small GTPase regulator activity	8060	34
Stachyose biosynthesis	Pathway	10	22	1	4	GOLS4	0.0162074	AraCyc					35
nucleolus	Group	311	311	2	0	T4L20.250,RPL23AA	0.0175497	cellular_component		intracellular non-membrane-bounded organelle, nuclear part		5730	36
chlorophyll binding	Group	77	77	1	1	ELIP1	0.0226412	molecular_function			tetrapyrrole binding	16168	38
response to sucrose stimulus	Group	36	36	1	2	DYL1	0.0226781	biological_process	response to disaccharide stimulus			9744	39
Oxidative ethanol degradation III	Pathway	15	33	1	3	Os03g0305000	0.0242368	AraCyc					40
calcium ion binding	Group	853	853	2	0	T14G11.14,ERD14	0.0258878	molecular_function			metal ion binding	5509	41
glutathione transferase activity	Group	90	90	1	1	GSTU19	0.0264162	molecular_function			transferase activity, transferring alkyl or aryl (other than methyl) groups	4364	42
toxin catabolic process	Group	46	46	1	2	GSTU19	0.0288893	biological_process	cellular catabolic process, toxin metabolic process			9407	43
serine-type peptidase activity	Group	106	106	1	0	MOP9.8	0.0310437	molecular_function			peptidase activity, acting on L-amino acid peptides, serine hydrolase activity	8236	44
vacuolar membrane	Group	423	423	2	0	ARFA1F,GSTU19	0.0310917	cellular_component		organelle membrane, vacuolar part		5774	45
regulation of ARF GTPase activity	Group	50	50	1	2	ZIGA4	0.0313631	biological_process	regulation of Ras GTPase activity			32312	46
Beta-alanine biosynthesis II	Pathway	24	49	1	2	LEA	0.0358282	AraCyc					47
carboxylesterase activity	Group	136	136	1	0	MMI9.26	0.0396649	molecular_function			carboxylic ester hydrolase activity	0004091, 0004302, 0004759, 0016789	48
membrane	Group	4031	4031	6	0	T4L20.250,MOP9.8,ARFA1F,LTI30,PIP2B,PIP2;5	0.041061	cellular_component		cell part		16020	49
carbohydrate biosynthetic process	Group	67	67	1	1	GOLS4	0.0418095	biological_process	biosynthetic process, carbohydrate metabolic process			0006093, 0016051	50

## Sheet: TableS3
SNEA result for Ecodormancy up-regulated genes	Table S3
	Enriched sub networks with selected Ecodormancy up-regulated genes
Name	sub networks with centers upstream of "protein/Functional class/small molecule/Cell process/disease/complex/treatment" connected by: "regulation, Molsynthesis, chemicalreaction, Moltransport, directregulation, expression, protein modification,
Neighbors of drought
Neighbors of ABA	Name	Type	Total # of Neighbors	Overlap	Percent Overlap	Gene Set Seed	Overlapping Entities	p-value	#
Neighbors of CBF2	Neighbors of DREB2A	Pathway	24	3	12	DREB2A	LTI30,HSP18.2,LEA	3.19547e-06	1
Neighbors of cold stress	Neighbors of CBF2	Pathway	18	2	10	CBF2	DREB1A,LTI30	0.000228601	2
Neighbors of DREB1A	Neighbors of drought	Pathway	290	4	1	drought	ELIP1,DREB1A,LEA,PIP2B	0.000324561	3
Neighbors of Ca2+	Neighbors of cold stress	Pathway	320	4	1	cold stress	ELIP1,DREB1A,LTI30,ERD14	0.00047128	4
Neighbors of heat shock	Neighbors of ABA	Pathway	959	6	0	ABA	RCI2B,ELIP1,DREB1A,LTI30,ERD14,HSP18.2	0.000562055	5
	Neighbors of DREB1A	Pathway	35	2	5	DREB1A	DREB1A,LTI30	0.000832314	6
	Neighbors of heat shock	Pathway	164	2	1	heat shock	ELIP1,HSP18.2	0.0163443	7
	Neighbors of Ca2+	Pathway	464	3	0	Ca2+	DREB1A,LTI30,ERD14	0.0168129	8
	sub networks with centers downstream of "protein/Functional class/small molecule/Cell process/disease/complex/treatment" connected by: "regulation, Molsynthesis, chemicalreaction, Moltransport, directregulation, expression, proteinmodification,
	Name	Type	Total # of Neighbors	Overlap	Percent Overlap	Gene Set Seed	Overlapping Entities	p-value	#
	Neighbors of LTI30	Pathway	9	2	20	LTI30	DREB1A,LTI30	6.05359e-05	1
	Neighbors of chloroplast organization and biogenesis	Pathway	131	2	1	chloroplast organization and biogenesis	ELIP1,DREB1A	0.010686	2
	Neighbors of cold acclimation	Pathway	186	2	1	cold acclimation	DREB1A,LTI30	0.0206908	3
	sub networks with "protein/Functional class/small molecule/Cell process/disease/complex/treatment" connected by binding
	no statitiscaly significant result

## Sheet: Table S4
TableS4:
Pathways/groups enriched with Endodormancy up-regulated genes
Name	Type	Total Entities	Expanded # of Entities	Overlap	Percent Overlap	Overlapping Entities	p-value	Data Source	GO Biological Process	GO Cellular Component	GO Molecular Function	GO ID	#
metal ion binding	Group	1370	1370	5	0	ACD1-LIKE,MQJ16.12,ATFP3,ATX1,FED_A	0.000327155	molecular_function			cation binding	46872	1
cellular transition metal ion homeostasis	Group	1	1	1	100	ATFP3	0.000538767	biological_process	cellular metal ion homeostasis, transition metal ion homeostasis			46916	2
fatty acid binding	Group	2	2	1	50	DIR1	0.000911071	molecular_function			lipid binding, monocarboxylic acid binding	5504	3
2 iron, 2 sulfur cluster binding	Group	106	106	2	1	ACD1-LIKE,FED_A	0.00107371	molecular_function			iron-sulfur cluster binding	51537	4
epidermis morphogenesis	Group	2	2	1	50	EMB3009	0.00107726	biological_process	tissue morphogenesis			48730	5
cellular response to gravity	Group	3	3	1	33	TUA6	0.00161547	biological_process	cellular response to abiotic stimulus, response to gravity			71258	6
localization	Group	4	4	1	25	EMB3009	0.0021534	biological_process	biological_process			51179	10
fatty-acyl-CoA reductase (alcohol-forming) activity	Group	5	5	1	20	MS2	0.00227619	molecular_function			oxidoreductase activity, acting on the aldehyde or oxo group of donors, NAD or NADP as acceptor	80019	11
cutin biosynthetic process	Group	9	9	1	11	EMB3009	0.00483894	biological_process	fatty acid biosynthetic process			10143	15
lipid transporter activity	Group	14	14	1	7	DIR1	0.00636085	molecular_function			substrate-specific transporter activity	5319	16
guanyl-nucleotide exchange factor activity	Group	15	15	1	6	F20D10.320	0.00681371	molecular_function			GDP binding, GTPase regulator activity	0005085, 0008433, 0016219, 0019839	18
chlorophyllide a oxygenase	Group	16	16	1	6	ACD1-LIKE	0.00726638	molecular_function			oxidoreductase activity, acting on single donors with incorporation of molecular oxygen, incorporation of one atom of oxygen (internal monooxygenases or internal mixed function oxidases)	0010277, 0046407	21
ARF guanyl-nucleotide exchange factor activity	Group	17	17	1	5	F20D10.320	0.00771884	molecular_function			guanyl-nucleotide exchange factor activity, small GTPase regulator activity	5086	23
metal ion transport	Group	249	249	2	0	ATFP3,ATX1	0.00789395	biological_process	cation transport			30001	24
regulation of ARF protein signal transduction	Group	15	15	1	6	F20D10.320	0.00805247	biological_process	ARF protein signal transduction, regulation of Ras protein signal transduction			32012	25
systemic acquired resistance, salicylic acid mediated signaling pathway	Group	15	15	1	6	DIR1	0.00805247	biological_process	salicylic acid mediated signaling pathway			9862	26
rhythmic process	Group	16	16	1	6	PRXR1	0.00858709	biological_process	biological_process			48511	29
pollen exine formation	Group	17	17	1	5	MS2	0.00912144	biological_process	pollen wall assembly			10584	31
tubulin complex	Group	13	13	1	7	TUA6	0.0100421	cellular_component		cytoskeletal part, protein complex		45298	33
cell adhesion	Group	19	19	1	5	MFO20.3	0.0101893	biological_process	biological adhesion, cellular process			7155	35
oxidoreductase activity, acting on the CH-CH group of donors, NAD or NADP as acceptor	Group	24	24	1	4	MS2	0.0108806	molecular_function			oxidoreductase activity, acting on the CH-CH group of donors	16628	36
cytoplasmic membrane-bounded vesicle	Group	1184	1184	4	0	MQJ16.12,F19N2.90,F15K9.17,PDF1	0.0124695	cellular_component		cytoplasmic vesicle, intracellular membrane-bounded organelle, membrane-bounded vesicle		16023	37
structural constituent of cytoskeleton	Group	30	30	1	3	TUA6	0.013583	molecular_function			structural molecule activity	5200	38
multicellular organismal development	Group	347	347	2	0	K18L3.9,ANAC069	0.0148677	biological_process	developmental process, multicellular organismal process			7275	40
cell wall	Group	685	685	3	0	XTH9,F15K9.17,TUA6	0.0155894	cellular_component		external encapsulating structure		5618	41
trichome morphogenesis	Group	31	31	1	3	EMB3009	0.0165735	biological_process	cell morphogenesis involved in differentiation			0010090, 0048272	43
response to salt stress	Group	374	374	2	0	F15K9.17,TUA6	0.0171247	biological_process	response to osmotic stress			9651	45
microtubule cytoskeleton organization	Group	34	34	1	2	TUA6	0.0181634	biological_process	cytoskeleton organization, microtubule-based process			226	46
lipid transport	Group	430	430	2	0	AT3G22142,DIR1	0.0222382	biological_process	organic substance transport			6869	48
endomembrane system	Group	3917	3917	7	0	XTH9,PRXR1,F19B15.50,F19N2.90,MFO20.3,ATX1,DIR1	0.026217	cellular_component		cell part		12505	52
transition metal ion binding	Group	64	64	1	1	ATFP3	0.0287637	molecular_function			metal ion binding	46914	54
hydrolase activity, acting on glycosyl bonds	Group	64	64	1	1	XTH9	0.0287637	molecular_function			hydrolase activity	16798	55
Cuticular wax biosynthesis	Pathway	18	42	1	2	MS2	0.0307697	AraCyc					57
photosynthetic electron transport chain	Group	63	63	1	1	FED_A	0.0334065	biological_process	electron transport chain			0009767, 0009774, 0009775, 0009776	59
lipid biosynthetic process	Group	64	64	1	1	MS2	0.0339281	biological_process	biosynthetic process, lipid metabolic process			8610	60
protein polymerization	Group	73	73	1	1	TUA6	0.0386102	biological_process	cellular protein complex assembly			51258	61
positive regulation of transcription, DNA-dependent	Group	76	76	1	1	ANAC069	0.040166	biological_process	positive regulation of RNA metabolic process, positive regulation of cellular biosynthetic process, positive regulation of gene expression, positive regulation of macromolecule biosynthetic process, regulation of transcription, DNA-dependent, transcription, DNA-dependent			0043193, 0045893, 0045941, 0061020	63
chloroplast	Group	3374	3374	6	0	ACD1-LIKE,F20D10.320,MQJ16.12,AT1G29130,MS2,FED_A	0.0409699	cellular_component		plastid		9507	65
response to biotic stimulus	Group	80	80	1	1	MLP423	0.0422368	biological_process	response to stimulus			9607	66
xyloglucan:xyloglucosyl transferase activity	Group	102	102	1	0	XTH9	0.0454659	molecular_function			transferase activity, transferring hexosyl groups	16762	67
