# Supplementary material for: Transcriptional profiling of bud dormancy induction and release in oak by next-generation sequencing
Source: BMC Genomics. 2013 Apr 10;14:236. doi: 10.1186/1471-2164-14-236 (PMC3639946; doi:10.1186/1471-2164-14-236)
Supplement: Additional file 4: Table S5 — Tissue-specific in silico expression analysis of genes differentially expressed in the endo- and ecodormancy phases. Description of data: Genes differentially expressed between tissues were identified by R statistics. R values > 8 were considered statistically significant (cells in yellow). Cells in green indicate contigs to which the reads from the bud library were mapped but to which no reads from other libraries were mapped. [file 1471-2164-14-236-S4.xls]

## Sheet: TableS5
Table S5: Tissue specific in silico expression for genes differentially regulated between the endo- and ecodormancy phases
		Tissue types
Upregulated phase	Contig_name	Bud	Xylem	Leaf	Root	R statistics	BlastX top hit against Tair9 database
Endodormancy	F0SUT5C01A0BA8.l.qr.1	20	0	2	0	20.8047	-
Endodormancy	F0SUT5C01A2RQJ.l.qr.1	39	9	9	17	8.54378	-
Endodormancy	F0SUT5C01B8CY1.l.qr.1	1	0	1	5	2.64232	| Symbols: PRXR1 | PRXR1; electron carrier/ heme binding / peroxidase | chr4:11646613-11648312 REVERSE
Endodormancy	FFYUTAE01A1NA0.l.qr.1	0	0	0	0	0	-
Endodormancy	F0SUT5C01CTFSS.l.qr.1	0	0	0	0	0	-
Endodormancy	F0SUT5C01DJJI5.l.qr.1	6	0	0	0	7.27776	-
Endodormancy	F0SUT5C01A21JS.l.qr.1	7	0	1	0	7.10032	| Symbols: | unknown protein | chr5:7433913-7434646 FORWARD
Endodormancy	F0SUT5C01BK3KI.l.qr.1	0	0	0	2	2.15191	-
Endodormancy	F0SUT5C01A8KKB.l.qr.1	0	0	3	0	4.87129	-
Endodormancy	F0SUT5C01B30UJ.l.qr.1	0	0	5	0	8.11882	| Symbols: ACD1-LIKE | ACD1-LIKE (ACD1-LIKE); 2 iron, 2 sulfur cluster binding / electron carrier/ oxidoreductase | chr4:13081021-13083153 REVERSE
Endodormancy	FFYUTAE01BAVOD.l.qr.1	0	0	0	0	0	-
Endodormancy	F0SUT5C01ARKJ3.l.qr.1	7	0	0	0	8.49072	-
Endodormancy	F0SUT5C01A6ICJ.l.qr.1	0	0	0	1	1.07596	| Symbols: MLP423 | MLP423 (MLP-LIKE PROTEIN 423) | chr1:8500653-8501458 REVERSE
Endodormancy	FFYUTAE02FD9OV.l.qr.1	0	0	0	0	0	-
Endodormancy	F0SUT5C01AJ8C9.l.qr.1	3	0	4	4	2.4471	| Symbols: ATFP3, FP3 | ATFP3; metal ion binding / transition metal ion binding | chr5:25433423-25435614 FORWARD
Endodormancy	F0SUT5C01A1XCO.l.qr.1	2	0	5	0	6.35685	| Symbols: | GDSL-motif lipase/hydrolase family protein | chr5:12602773-12604670 REVERSE
Endodormancy	F0SUT5C01A4NDP.l.qr.1	7	31	2	6	30.2278	| Symbols: | FUNCTIONS IN: molecular_function unknown; INVOLVED IN: biological_process unknown; LOCATED IN: chloroplast; EXPRESSED IN: 22 plant structures; EXPRESSED DURING: 13 growth stages; CONTAINS InterPro DOMAIN/s: Stress responsive alpha-beta barrel (InterPro:IPR013097), Dimeric alpha-beta barrel (InterPro:IPR011008); BEST Arabidopsis thaliana protein match is: HS1 (HEAT STABLE PROTEIN 1) (…
Endodormancy	F0SUT5C01ANUFZ.l.qr.1	3	0	1	0	3.0133	| Symbols: EMB3009 | EMB3009 (embryo defective 3009); transferase/ transferase, transferring acyl groups other than amino-acyl groups | chr5:8076616-8079677 REVERSE
Endodormancy	FFYUTAE01A1K89.l.qr.1	0	0	0	0	0	| Symbols: | jacalin lectin family protein | chr1:6816934-6819244 REVERSE
Endodormancy	F0SUT5C01A4XI5.l.qr.1	0	0	0	0	0	| Symbols: | jacalin lectin family protein | chr1:6816934-6819244 REVERSE
Endodormancy	F0SUT5C02JT5RH.l.qr.1	3	0	0	0	3.63888	| Symbols: | unknown protein | chr5:16756698-16757791 REVERSE
Endodormancy	F0SUT5C01A3GY8.l.qr.1	0	2	0	3	3.47181	| Symbols: ATX1, ATATX1 | ATX1 (ARABIDOPSIS HOMOLOG OF ANTI-OXIDANT 1); metal ion binding | chr1:24686445-24687327 REVERSE
Endodormancy	F0SUT5C01A0HR3.l.qr.1	1	3	3	3	1.58727	| Symbols: ATX1, ATATX1 | ATX1 (ARABIDOPSIS HOMOLOG OF ANTI-OXIDANT 1); metal ion binding | chr1:24686445-24687327 REVERSE
Endodormancy	F0SUT5C01A227L.l.qr.1	11	9	3	8	2.69161	| Symbols: SP1L1 | SP1L1 (SPIRAL1-LIKE1) | chr1:9117950-9118611 REVERSE
Endodormancy	F0SUT5C01A0X4M.l.qr.1	6	39	0	36	43.0734	| Symbols: DIR1 | DIR1 (DEFECTIVE IN INDUCED RESISTANCE 1); lipid binding / lipid transporter | chr5:19646317-19646625 REVERSE
Endodormancy	F0SUT5C01AFZBS.l.qr.1	5	0	0	16	11.7537	| Symbols: | extracellular dermal glycoprotein, putative / EDGP, putative | chr1:787143-788444 FORWARD
Endodormancy	F0SUT5C01A1O51.l.qr.1	2	0	12	0	16.1695	-
Endodormancy	F0SUT5C01A09GR.l.qr.1	0	0	3	0	4.87129	-
Endodormancy	F0SUT5C01A00SE.l.qr.1	10	0	23	0	29.2336	-
Endodormancy	F0SUT5C01A0T6I.l.qr.1	1	0	1	0	1.45043	-
Endodormancy	F0SUT5C01A2TOV.l.qr.1	19	27	4	2	26.8134	| Symbols: XTH9 | XTH9 (XYLOGLUCAN ENDOTRANSGLUCOSYLASE/HYDROLASE 9); hydrolase, acting on glycosyl bonds / xyloglucan:xyloglucosyl transferase | chr4:1416019-1417197 FORWARD
Endodormancy	F0SUT5C02HYE32.l.qr.1	0	0	0	1	1.07596	-
Endodormancy	FFYUTAE01B2UIM.l.qr.1	0	0	0	0	0	-
Endodormancy	F0SUT5C01AX8BJ.l.qr.1	0	1	0	1	1.49416	-
Ecodormancy	F0SUT5C01DQ2SZ.l.qr.1	2	0	0	0	2.42592	| Symbols: ATARFA1F | ATARFA1F (ARABIDOPSIS THALIANA ADP-RIBOSYLATION FACTOR A1F); GTP binding / copper ion binding / phospholipase activator/ protein binding | chr1:3513189-3514230 REVERSE
Ecodormancy	F0SUT5C01A4PWT.l.qr.1	2	0	16	0	22.1272	| Symbols: ELIP1, ELIP | ELIP1 (EARLY LIGHT-INDUCABLE PROTEIN); chlorophyll binding | chr3:8084628-8085445 REVERSE
Ecodormancy	F0SUT5C01A171H.l.qr.1	4	3	1	13	4.1269	-
Ecodormancy	F0SUT5C01A0Q9B.l.qr.1	0	0	0	0	0	| Symbols: RCI2B | RCI2B (RARE-COLD-INDUCIBLE 2B) | chr3:1758179-1758452 REVERSE
Ecodormancy	F0SUT5C02G1YD2.l.qr.1	0	0	0	0	0	| Symbols: LTI30, XERO2 | LTI30 (LOW TEMPERATURE-INDUCED 30) | chr3:18940825-18941406 FORWARD
Ecodormancy	F0SUT5C01ANIW9.l.qr.1	0	0	0	0	0	| Symbols: ZIGA4 | ZIGA4 (ARF GAP-like zinc finger-containing protein ZiGA4); ARF GTPase activator/ DNA binding / zinc ion binding | chr1:2762820-2768387 FORWARD
Ecodormancy	F0SUT5C01BV7ZU.l.qr.1	20	0	2	0	20.8047	| Symbols: LTI30, XERO2 | LTI30 (LOW TEMPERATURE-INDUCED 30) | chr3:18940825-18941406 FORWARD
Ecodormancy	F0SUT5C01CINDN.l.qr.1	2	0	0	0	2.42592	| Symbols: LTI30, XERO2 | LTI30 (LOW TEMPERATURE-INDUCED 30) | chr3:18940825-18941406 FORWARD
Ecodormancy	F0SUT5C01ATL6C.l.qr.1	3	0	0	0	3.63888	| Symbols: LTI30, XERO2 | LTI30 (LOW TEMPERATURE-INDUCED 30) | chr3:18940825-18941406 FORWARD
Ecodormancy	F0SUT5C02FZ2TV.l.qr.1	6	0	0	0	7.27776	| Symbols: LTI30, XERO2 | LTI30 (LOW TEMPERATURE-INDUCED 30) | chr3:18940825-18941406 FORWARD
Ecodormancy	F0SUT5C01B0LO9.l.qr.1	2	0	0	0	2.42592	| Symbols: LTI30, XERO2 | LTI30 (LOW TEMPERATURE-INDUCED 30) | chr3:18940825-18941406 FORWARD
Ecodormancy	F0SUT5C01A7647.l.qr.1	8	0	0	0	9.70367	-
Ecodormancy	F0SUT5C02G03JK.l.qr.1	0	0	0	1	1.07596	| Symbols: | 26.5 kDa class I small heat shock protein-like (HSP26.5-P) | chr1:19574783-19575766 REVERSE
Ecodormancy	F0SUT5C01A3LGH.l.qr.1	4	7	1	2	4.86504	-
Ecodormancy	F0SUT5C01DWZC4.l.qr.1	0	0	1	1	1.31343	| Symbols: | 26.5 kDa class I small heat shock protein-like (HSP26.5-P) | chr1:19574783-19575766 REVERSE
Ecodormancy	F0SUT5C01A1RE6.l.qr.1	6	14	1	26	13.5903	| Symbols: DRM1, DYL1 | DYL1 (DORMANCY-ASSOCIATED PROTEIN-LIKE 1) | chr1:9934252-9935216 REVERSE
Ecodormancy	F0SUT5C01D1PEH.l.qr.1	0	2	0	0	3.609	| Symbols: | dormancy/auxin associated family protein | chr2:14309768-14310286 REVERSE
Ecodormancy	F0SUT5C01A3V61.l.qr.1	0	2	0	0	3.609	| Symbols: | unknown protein | chr2:13580600-13580962 FORWARD
Ecodormancy	FFYUTAE01A36DS.l.qr.1	0	0	0	0	0	-
Ecodormancy	F0SUT5C01A4XV5.l.qr.1	4	0	1	2	1.93761	| Symbols: | late embryogenesis abundant protein, putative / LEA protein, putative | chr2:18959163-18960362 FORWARD
Ecodormancy	F0SUT5C01AJR73.l.qr.1	2	0	1	0	2.14014	| Symbols: LTI30, XERO2 | LTI30 (LOW TEMPERATURE-INDUCED 30) | chr3:18940825-18941406 FORWARD
Ecodormancy	F0SUT5C02GK889.l.qr.1	2	0	0	0	2.42592	| Symbols: LTI30, XERO2 | LTI30 (LOW TEMPERATURE-INDUCED 30) | chr3:18940825-18941406 FORWARD
Ecodormancy	F0SUT5C02G9QAI.l.qr.1	2	0	0	0	2.42592	| Symbols: LTI30, XERO2 | LTI30 (LOW TEMPERATURE-INDUCED 30) | chr3:18940825-18941406 FORWARD
Ecodormancy	F0SUT5C02FPG3E.l.qr.1	4	0	0	0	4.85184	| Symbols: LTI30, XERO2 | LTI30 (LOW TEMPERATURE-INDUCED 30) | chr3:18940825-18941406 FORWARD
Ecodormancy	F0SUT5C01BB2R7.l.qr.1	13	0	0	0	15.7685	| Symbols: ATGSTU19, GST8 | ATGSTU19 (GLUTATHIONE S-TRANSFERASE TAU 19); glutathione binding / glutathione transferase | chr1:29486659-29487819 REVERSE
Ecodormancy	F0SUT5C01A138Y.l.qr.1	7	4	6	15	1.22494	| Symbols: ATGSTU19, GST8 | ATGSTU19 (GLUTATHIONE S-TRANSFERASE TAU 19); glutathione binding / glutathione transferase | chr1:29486659-29487819 REVERSE
Ecodormancy	F0SUT5C01A7E06.l.qr.1	2	0	0	1	1.59233	| Symbols: | Encodes a Gibberellin-regulated GASA/GAST/Snakin family protein | chr2:7993861-7994334 FORWARD
Ecodormancy	F0SUT5C01A8SOZ.l.qr.1	8	0	1	4	4.46763	| Symbols: | Encodes a Gibberellin-regulated GASA/GAST/Snakin family protein | chr2:7993861-7994334 FORWARD
Ecodormancy	F0SUT5C01AG8DB.l.qr.1	12	237	1	28	328.544	| Symbols: HSP18.2 | HSP18.2 (heat shock protein 18.2) | chr5:24062632-24063117 FORWARD
Ecodormancy	F0SUT5C01C20LY.l.qr.1	10	0	0	1	9.85455	| Symbols: | AWPM-19-like membrane family protein | chr1:1245070-1245888 FORWARD
Ecodormancy	F0SUT5C02F9GXR.l.qr.1	3	0	0	0	3.63888	| Symbols: | AWPM-19-like membrane family protein | chr1:1245070-1245888 FORWARD
Ecodormancy	FFYUTAE01A7AAX.l.qr.1	0	0	0	0	0	-
Ecodormancy	F0SUT5C02J48IE.l.qr.1	0	0	0	1	1.07596	| Symbols: AtGolS4 | AtGolS4 (Arabidopsis thaliana galactinol synthase 4); transferase, transferring glycosyl groups / transferase, transferring hexosyl groups | chr1:22279181-22280454 REVERSE
Ecodormancy	F0SUT5C02F5VDG.l.qr.1	1	0	0	0	1.21296	| Symbols: AtGolS4 | AtGolS4 (Arabidopsis thaliana galactinol synthase 4); transferase, transferring glycosyl groups / transferase, transferring hexosyl groups | chr1:22279181-22280454 REVERSE
Ecodormancy	F0SUT5C02FG4W7.l.qr.1	1	2	0	0	2.91241	| Symbols: | unknown protein | chr5:2316064-2316641 FORWARD
Ecodormancy	F0SUT5C02F1UBN.l.qr.1	70	0	0	5	71.9172	-
Ecodormancy	F0SUT5C01A3JDS.l.qr.1	0	0	16	1	23.253	| Symbols: PIP2B, PIP2;2 | PIP2B (PLASMA MEMBRANE INTRINSIC PROTEIN 2); water channel | chr2:15613624-15614791 REVERSE
Ecodormancy	F0SUT5C01A69O9.l.qr.1	2	0	8	0	10.412	| Symbols: PIP2D, PIP2;5 | PIP2;5 (PLASMA MEMBRANE INTRINSIC PROTEIN 2;5); water channel | chr3:20302117-20303738 FORWARD
Ecodormancy	F0SUT5C01AIBZ6.l.qr.1	26	4	0	95	60.3055	| Symbols: ATDI21, DI21 | ATDI21 (ARABIDOPSIS THALIANA DROUGHT-INDUCED 21) | chr4:9028657-9029269 FORWARD
Ecodormancy	F0SUT5C01A7XIF.l.qr.1	0	3	0	2	4.20035	| Symbols: | 40S ribosomal protein S3A (RPS3aB) | chr4:16548724-16550222 FORWARD
Ecodormancy	F0SUT5C02FKWV5.l.qr.1	0	0	0	3	3.22787	| Symbols: AtCXE20 | AtCXE20 (Arabidopsis thaliana carboxyesterase 20); carboxylesterase | chr5:24978866-24979849 REVERSE
