# Supplementary material for: Transcriptional profiling of bud dormancy induction and release in oak by next-generation sequencing
Source: BMC Genomics. 2013 Apr 10;14:236. doi: 10.1186/1471-2164-14-236 (PMC3639946; doi:10.1186/1471-2164-14-236)
Supplement: Additional file 5: Table S6 — cDNA libraries for European oak used for in silico analysis of tissue-specific expression. Description of data: The tissue type, the number of total reads in the OakContigV1, the library code used by Ueno et al.[28] and the Evoltree library code are given in the table. [file 1471-2164-14-236-S5.xls]

## Sheet: Table S6
Table S6 cDNA libraries for European oak used for in silico analysis of tissue-specific expression
Library code in Ueno et al. (2010)	Tissue type	Number of total reads in OakContigV1	Evoltree library code
p21a	bud	10317	LG0BAC
p23b	bud	6673	QpBudslate
r45k	bud	8652	QrBudsEarly
r55l	bud	8533	QrBudslate
pL5s	leaf	15424	QpLeaf5stress
r19p	leaf	7238	LG0BAA
pR5s	root	12002	Qp5stressRoots
r22m	root	18756	LG00BAD
r59t	root	8435	QrAnoxie
p44j	xylem	8964	QpXyleme
r20s	xylem	9951	LG0BAB
