# Supplementary material for: Transcriptional profiling of bud dormancy induction and release in oak by next-generation sequencing
Source: BMC Genomics. 2013 Apr 10;14:236. doi: 10.1186/1471-2164-14-236 (PMC3639946; doi:10.1186/1471-2164-14-236)
Supplement: Additional file 6: Table S7 — Primer pairs used for qPCR. Description of data: List of the genes validated by qPCR in our experiment. Abbreviations are as follows: Tm: annealing temperature, NA: not available. [file 1471-2164-14-236-S6.xls]

## Sheet: Table S7
Table S7 Primer pairs used for qPCR
Tm: annealing temperature
Reference/Candidate	Genes	OakContigV1 ID	Tm	PCR efficiency (%)	Forward primer (5'->3')	Reverse primer (5'->3')
Reference	18S ribosomal protein	F0SUT5C01D6LHQ.l.qr.1	60	94	CTTCGGGATCGGAGTAATGA	CTGGTCGGCATCGTTTATG
Reference	Elongation factor (Ef1alpha)	F0SUT5C01AXDBS.l.qr.1	60	97	ATGCCTTGCTTGCATTTACC	TGTTGTCACCCTCAAAACCA
Candidate	Cold-shock protein (CS120)	F0SUT5C01AJR73.l.qr.1	60	88	TTTGTAGCCTAAGCGAGTCCA	CCAGATTGTATGCATCACTTATTTTT
Candidate	Glutathione-S-transferase tau 19 (GST)	F0SUT5C01BB2R7.l.qr.1	60	93	CGGCGTAGAGGAACGATTAG	TCTTGCAAGCTAAACGGACA
Candidate	Dormancy-associated protein (DRM1)	F0SUT5C01A118G.l.qr.1	60	100	CCCCCACGGTTTTATTACA	TGCATAAATATCTCTTTACCCTCAA
Candidate	Gibberellin-regulated GASA/GAST/Snakin family protein (GASA)	F0SUT5C01A8SOZ.l.qr.1	60	90	GATGTATGCCCCTGCTACG	TACCAACACATGCAGCCAA
Candidate	Dehydrin Xero 2 (XERO2)	F0SUT5C01B0LO9.l.qr.1	60	91	GCTTTGACACTTGCTTTTGC	ACCCCTTCTTCTGCTGGTTT
Candidate	Plasma Membrane intrinsic protein 2;5 (PIP)	F0SUT5C01A69O9.l.qr.1	60	90	CCATTCATTGGTGCAGCTTT	CAAACATGGGAGGAGTTGCT
Candidate	18.1 kDa class I heat shock protein (HSP)	F0SUT5C01AG8DB.l.qr.1	60	NA	TGTAAGAGGCTCACTGCCTGT	TCCTCGCAAAATGGACATAA
Candidate	AWPM-19-like membrane family protein (AWPM)	F0SUT5C01C20LY.l.qr.1	60	94	GTTGCTTCATGCTGGGATCT	ACAGGAGCACCACCCTTATG
Candidate	Probable gibberellin receptor GID1L2 (GID)	F0SUT5C02FKWV5.l.qr.1	60	97	CAAGCTGCTAGGATGGAAGG	CGGACACACCCTTTTCTCTC
Candidate	Late embryogenesis abundant protein Lea5 (LEA)	F0SUT5C01AIBZ6.l.qr.1	60	96	AGAAGATTGTGGGGCCTCTT	ATTTCGAAGCTCGACTGCAT
Candidate	Early light-induced protein (ELP)	F0SUT5C01A4PWT.l.qr.1	60	89	GAGGATGTGTTTGCCCAGAT	GACTTGGACTCCACGCTGAT
Candidate	Basic 7S globulin 2 (Globulin)	F0SUT5C01AFZBS.l.qr.1	60	87	GCCACTGCCATTCCAACTAT	CAATGAAATATGCCGCTCCT
Candidate	Xyloglucan endotransglucosylase/hydrolase9 (XET)	F0SUT5C01A2TOV.l.qr.1	60	104	TGATCCATGCCTGTTTGGTA	AGGGCGGTTTAGAACCACTT
